# Supplementary material for: p53 and p63 Proteoforms Derived from Alternative Splicing Possess Differential Seroreactivity in Colorectal Cancer with Distinct Diagnostic Ability from the Canonical Proteins
Source: Cancers (Basel). 2023 Mar 31;15(7):2102. doi: 10.3390/cancers15072102 (PMC10092954; doi:10.3390/cancers15072102)
Supplement: Supplementary file 1 [file cancers-15-02102-s001.zip]

Archive with 7 entries (7 files):
- Supplementary Figure S1.pdf
- Supplementary Figure S2.pdf
- Supplementary Table S1.xlsx
- Supplementary Table S2.xlsx
- Supplementary Table S3.xlsx
- Supplementary table S4.xlsx
- Supplementary Table S5.xlsx
