# Supplementary material for: p53 and p63 Proteoforms Derived from Alternative Splicing Possess Differential Seroreactivity in Colorectal Cancer with Distinct Diagnostic Ability from the Canonical Proteins
Source: Cancers (Basel). 2023 Mar 31;15(7):2102. doi: 10.3390/cancers15072102 (PMC10092954; doi:10.3390/cancers15072102)
Supplement: Supplementary file 1 [file cancers-15-02102-s001.zip › Supplementary Table S1.xlsx]

## Sheet: Hoja1
Supplementary Table S1. Information of the plasma samples used in the study from healthy individuals (Healthy), individuals with premalignant lesions (PRE) and CRC patients (CRC).
Sera	Gender	Age	Pathology	Stage	Application
CRC_1	F	86	CRC	I	Luminescence, Biosensing
CRC_2	F	60	CRC	I	Luminescence, Biosensing
CRC_3	F	81	CRC	I	Luminescence
CRC_4	F	77	CRC	IIA	Luminescence
CRC_5	M	85	CRC	III	Luminescence
CRC_6	M	56	CRC	III	Luminescence
CRC_7	M	85	CRC	III	Luminescence
CRC_8	M	85	CRC	IIIa	Luminescence
CRC_9	F	39	CRC	IIIa	Luminescence
CRC_10	F	83	CRC	IIIa	Luminescence, Biosensing
CRC_11	M	38	CRC	IIIA	Luminescence
CRC_12	F	60	CRC	IIIA	Luminescence
CRC_13	M	71	CRC	IIIA	Luminescence
CRC_14	F	65	CRC	IIIb	Luminescence
CRC_15	F	82	CRC	IIIb	Luminescence, Biosensing
CRC_16	M	59	CRC	IIIb	Luminescence, Biosensing
CRC_17	M	84	CRC	IIIb	Luminescence
CRC_18	F	85	CRC	IIIC	Luminescence
CRC_19	M	75	CRC	IIIC	Luminescence
CRC_20	F	66	CRC	IV	Luminescence
CRC_21	F	66	CRC	IV	Luminescence, Biosensing
CRC_22	M	84	CRC	IV	Luminescence
CRC_23	M	54	CRC	IV	Luminescence
CRC_24	F	58	CRC	IV	Luminescence, Biosensing
CRC_25	F	74	CRC	IV	Luminescence
CRC_26	F	74	CRC	IV	Luminescence, Biosensing
CRC_27	M	82	CRC	IV	Luminescence
CRC_28	M	84	CRC	IV	Luminescence
CRC_29	F	75	CRC	IV	Luminescence
CRC_30	M	54	CRC	IV	Luminescence
CRC_31	M	-	CRC	-	Luminescence
PRE_1	M	67	Premalignant lesions	High grade	Luminescence
PRE_2	M	67	Premalignant lesions	High grade	Luminescence, Biosensing
PRE_3	F	65	Premalignant lesions	High grade	Luminescence, Biosensing
PRE_4	M	79	Premalignant lesions	High grade	Luminescence
PRE_5	M	57	Premalignant lesions	High grade	Luminescence
PRE_6	M	65	Premalignant lesions	High grade	Luminescence
PRE_7	M	66	Premalignant lesions	High grade	Luminescence, Biosensing
PRE_8	F	63	Premalignant lesions	High grade	Luminescence, Biosensing
PRE_9	M	63	Premalignant lesions	High grade	Luminescence
PRE_10	M	60	Premalignant lesions	High grade	Luminescence
PRE_11	M	67	Premalignant lesions	High grade	Luminescence
PRE_12	M	59	Premalignant lesions	High grade	Luminescence
PRE_13	F	57	Premalignant lesions	High grade	Luminescence
PRE_14	F	54	Premalignant lesions	High grade	Luminescence
PRE_15	M	65	Premalignant lesions	High grade	Luminescence
PRE_16	M	60	Premalignant lesions	High grade	Luminescence
PRE_17	M	69	Premalignant lesions	High grade	Luminescence
PRE_18	M	55	Premalignant lesions	Low grade	Luminescence
PRE_19	F	67	Premalignant lesions	Low grade	Luminescence
PRE_20	M	49	Premalignant lesions	Low grade	Luminescence
PRE_21	M	73	Premalignant lesions	Low grade	Luminescence
PRE_22	M	76	Premalignant lesions	Low grade	Luminescence
PRE_23	F	64	Premalignant lesions	Low grade	Luminescence
PRE_24	F	61	Premalignant lesions	Low grade	Luminescence
PRE_25	M	-	Premalignant lesions	Low grade	Luminescence
PRE_26	M	64	Premalignant lesions	-	Luminescence
PRE_27	M	61	Premalignant lesions	-	Luminescence
PRE_28	M	70	Premalignant lesions	-	Luminescence
PRE_29	F	59	Premalignant lesions	-	Luminescence
PRE_30	F	60	Premalignant lesions	-	Luminescence
PRE_31	F	71	Premalignant lesions	-	Luminescence
Healthy_1	F	88	Healthy	-	Luminescence
Healthy_2	M	81	Healthy	-	Luminescence
Healthy_3	F	89	Healthy	-	Luminescence
Healthy_4	M	78	Healthy	-	Luminescence
Healthy_5	M	92	Healthy	-	Luminescence
Healthy_6	M	96	Healthy	-	Luminescence
Healthy_7	F	99	Healthy	-	Luminescence
Healthy_8	F	84	Healthy	-	Luminescence
Healthy_9	F	101	Healthy	-	Luminescence
Healthy_10	M	87	Healthy	-	Luminescence
Healthy_11	F	93	Healthy	-	Luminescence
Healthy_12	F	83	Healthy	-	Luminescence
Healthy_13	M	75	Healthy	-	Luminescence
Healthy_14	F	82	Healthy	-	Luminescence
Healthy_15	M	86	Healthy	-	Luminescence
Healthy_16	M	82	Healthy	-	Luminescence
Healthy_17	F	80	Healthy	-	Luminescence
Healthy_18	M	53	Healthy	-	Luminescence
Healthy_19	F	82	Healthy	-	Luminescence
Healthy_20	M	73	Healthy	-	Luminescence
Healthy_21	F	46	Healthy	-	Luminescence
Healthy_22	F	40	Healthy	-	Luminescence
Healthy_23	F	43	Healthy	-	Luminescence
Healthy_24	F	48	Healthy	-	Luminescence
Healthy_25	M	41	Healthy	-	Luminescence
Healthy_26	F	36	Healthy	-	Luminescence
Healthy_27	F	41	Healthy	-	Luminescence
Healthy_28	F	63	Healthy	-	Luminescence, Biosensing
Healthy_29	M	61	Healthy	-	Luminescence, Biosensing
Healthy_30	F	74	Healthy	-	Luminescence, Biosensing
Healthy_31	M	72	Healthy	-	Luminescence, Biosensing
Healthy_32	F	63	Healthy	-	Luminescence
Healthy_33	M	50	Healthy	-	Luminescence
Healthy_34	F	55	Healthy	-	Luminescence
Healthy_35	F	63	Healthy	-	Luminescence
Healthy_36	M	50	Healthy	-	Luminescence
Healthy_37	M	58	Healthy	-	Luminescence
Healthy_38	M	64	Healthy	-	Luminescence
Healthy_39	M	58	Healthy	-	Luminescence
Healthy_40	M	54	Healthy	-	Luminescence
Healthy_41	F	55	Healthy	-	Luminescence
Healthy_42	M	64	Healthy	-	Luminescence
Healthy_43	F	54	Healthy	-	Luminescence
Healthy_44	M	59	Healthy	-	Luminescence
Healthy_45	M	57	Healthy	-	Luminescence
Healthy_46	M	60	Healthy	-	Luminescence
Healthy_47	F	52	Healthy	-	Luminescence
Healthy_48	F	55	Healthy	-	Luminescence
