# Supplementary material for: p53 and p63 Proteoforms Derived from Alternative Splicing Possess Differential Seroreactivity in Colorectal Cancer with Distinct Diagnostic Ability from the Canonical Proteins
Source: Cancers (Basel). 2023 Mar 31;15(7):2102. doi: 10.3390/cancers15072102 (PMC10092954; doi:10.3390/cancers15072102)
Supplement: Supplementary file 1 [file cancers-15-02102-s001.zip › Supplementary Table S2.xlsx]

## Sheet: Hoja1
Supplementary Table S2. Oligonucleotides used for amplification of p53 and p63 proteoforms from splicing and specific N-terminal and C-terminal peptides
Oligonucleotide	Sequence	Proteoform cloning
p53 proteoforms
Forward p53	GGGGACAAGTTTGTACAAAAAAGCAGGCTATGGAGGAGCCGCAGTCAGATCCTAGCGTCGAGCCC	p53 isoforms
Forward Δ40p53	GGGGACAAGTTTGTACAAAAAAGCAGGCTATGGATGATTTGATGCTGTCCCCGGACGATATTGAACAATGGTTCACTGAAGACCCAGGT	Δ40p53 isoforms
Forward Δ133p53	GGGGACAAGTTTGTACAAAAAAGCAGGCTATGTTTTGCCAACTGGCCAAGACCTGCCCTGTGCAGCTGTGGGTTGAT	Δ133p53 isoforms
Forward Δ160p53	GGGGACAAGTTTGTACAAAAAAGCAGGCTATGGCCATCTACAAGCAGTCACAGCACATGACGGAGGTTGTGAGGCGCTGCCCCCACCATGAG	Δ160p53 isoforms
Reverse p53α	GGGGACCACTTTGTACAAGAAAGCTGGGTCGTCTGAGTCAGGCCCTTCTGTCTTGAACATGAGTTTTTTATGGCGGGAGGTAGACTGACCCTT	p53α isoforms
Reverse p53β	GGGGACCACTTTGTACAAGAAAGCTGGGTCACAATTTTCTTTTTGAAAGCTGGTCTGGTCCTGAAGGGTGAAATATTCTCCATCCAGTGGTTT	p53β isoforms
Reverse p53γ	GGGGACCACTTTGTACAAGAAAGCTGGGTCCGACGAGTTTATCAGGAAGTAACACCATCGTAAGTCAAGTAGCATCTGAAGGGTGAAATATTCTCCATC	p53γ isoforms
Forward p53 Nt	GGGGACAAGTTTGTACAAAAAAGCAGGCTATGGAGGAGCCGCAGTCAGATCCTAGCGTCGAGCCC	p53 Nt peptide
Reverse p53 Nt	GGGGACCACTTTGTACAAGAAAGCTGGGTCTGCTTGGGACGGCAAGGGGGACAGAACGTTGTTTTCAGGAAGTAG
Forward Δ40p53 Nt	GGGGACAAGTTTGTACAAAAAAGCAGGCTATGGATGATTTGATGCTGTCCCCGGACGATATTGAACAATGGTTCACTGAAGACCCAGGT	Δ40p53 Nt peptide
Reverse Δ40p53 Nt	GGGGACCACTTTGTACAAGAAAGCTGGGTCCTTGTTGAGGGCAGGGGAGTACGTGCAAGTCACAGACTT
Forward Δ133p53 Nt	GGGGACAAGTTTGTACAAAAAAGCAGGCTATGTTTTGCCAACTGGCCAAGACCTGCCCTGTGCAGCTGTGGGTTGAT	Δ133p53 Nt peptide
Reverse Δ133p53 Nt	GGGGACCACTTTGTACAAGAAAGCTGGGTCGGCGCGGACGCGGGTGCCGGGCGG
Forward Δ160p53 Nt	GGGGACAAGTTTGTACAAAAAAGCAGGCTATGGCCATCTACAAGCAGTCACAGCACATGACGGAGGTTGTGAGGCGCTGCCCCCACCATGAG	Δ160p53 Nt peptide
Reverse Δ160p53 Nt	GGGGACCACTTTGTACAAGAAAGCTGGGTCGAGATTCTCTTCCTCTGTGCGCCGGTCTCTCCCAGGACAGGCACAAACACGCACCTCAAAGCT
Forward p53α Ct	GGGGACAAGTTTGTACAAAAAAGCAGGCTTCATCCGTGGGCGTGAGCGCTTCGAGATGTTCCGAGAGCTGAATGAGGCCTTGGAACTCAAGGAT	p53α Ct peptide
Reverse p53α Ct	GGGGACCACTTTGTACAAGAAAGCTGGGTCCTAGTCTGAGTCAGGCCCTTCTGTCTTGAACATGAGTTTTTTATGGCGGGAGGTAGACTGACCCTT
Forward p53β Ct	GGGGACAAGTTTGTACAAAAAAGCAGGCTTCGACCAGACCAGCTTTCAAAAAGAAAATTGT	p53β Ct peptide
Reverse p53β Ct	GGGGACCACTTTGTACAAGAAAGCTGGGTCCTAACAATTTTCTTTTTGAAAGCTGGTCTGGTC
Forward p53γ Ct	GGGGACAAGTTTGTACAAAAAAGCAGGCTTCATGCTACTTGACTTACGATGGTGTTACTTCCTGATAAACTCGTCG	p53γ Ct peptide
Reverse p53γ Ct	GGGGACCACTTTGTACAAGAAAGCTGGGTCCTACGACGAGTTTATCAGGAAGTAACACCATCGTAAGTCAAGTAGCAT
p63 proteoforms
Forward TAp63	GGGGACAAGTTTGTACAAAAAAGCAGGCTATGAATTTTGAAACTTCACGGTGTGCCACCCTACAGTACTGCCCT	TAp63 isoforms
Forward DNp63	GGGGACAAGTTTGTACAAAAAAGCAGGCTATGTTGTACCTGGAAAACAATGCCCAGACTCAATTTAGTGAGCCACAGTACACGAACCTGGGGCTCCTG	ΔNp63 isoforms
Reverse p63α	GGGGACCACTTTGTACAAGAAAGCTGGGTCCTCCCCCTCCTCTTTGATGCGCTGTTGCTTATTGCGGCGAGCATCCATGTCAAAGTTGAAGTC	p63α isoforms
Reverse p63β	GGGGACCACTTTGTACAAGAAAGCTGGGTCGACTTGCCAGATCCTGACAATGCTGCAATCTGTGGGATACGGAGGTGGGGGTGTGCAGTGGGAGGT	p63β isoforms
Reverse p63γ_1	GTCAGATTGTTTTGGAGTTTCTCTCCGGGGCTCCACAAGCTCATTCCTGAAGCAGGCTGAAAGGAGATGTTTCTGAAGTAAGTGCTGGTGCTGCTGCTG	p63γ isoforms
Reverse p63γ_2	GGGGACCACTTTGTACAAGAAAGCTGGGTCTGGGTACACTGATCGGTTTGGGGGCTTGGAATGTCTAAAGAAGACGTCAGATTGTTTTGGAGTTTCTCT
Reverse p63δ	GGGGACCACTTTGTACAAGAAAGCTGGGTCGGGATTTTCAGACTTGCCAGATCTGTTGGCTCCCATGCCATCAGGAATGGTTGTAGGAGTGAGGGCGTT	p63δ isoforms
Forward TAp63 Nt	GGGGACAAGTTTGTACAAAAAAGCAGGCTATGAATTTTGAAACTTCACGGTGTGCCACCCTACAGTACTGCCCT	TAp63 Nt peptide
Reverse TAp63 Nt	GGGGACCACTTTGTACAAGAAAGCTGGGTCCCACATGGGGTCACTCAGGTCCGAGTCCTGCATGCGGATACA
Forward ΔNp63 Nt	GGGGACAAGTTTGTACAAAAAAGCAGGCTATGTTGTACCTGGAAAACAATGCCCAGACTCAATTTAGTGAG	ΔNp63 Nt peptide
Reverse ΔNp63 Nt	GGGGACCACTTTGTACAAGAAAGCTGGGTCCTCACTAAATTGAGTCTGGGCATTGTTTTCCAGGTACAACAT
Forward p63α Ct	GGGGACAAGTTTGTACAAAAAAGCAGGCTTCCAGACCTCAATACAGTCTCCATCTTCATATGGTAACAGCTCCCCACCTCTGAACAAAATGAACAGC	p63α Ct peptide
Reverse p63α Ct	GGGGACCACTTTGTACAAGAAAGCTGGGTCCTACTCCCCCTCCTCTTTGATGCGCTGTTGCTTATTGCGGCGAGCATCCATGTCAAAGTTGAAGTC
Forward p63β Ct	GGGGACAAGTTTGTACAAAAAAGCAGGCTTCAGGATCTGGCAAGTC	p63β Ct peptide
Reverse p63β Ct	GGGGACCACTTTGTACAAGAAAGCTGGGTCCTAGACTTGCCAGATCCT
Forward p63γ Ct_1	AATGAGCTTGTGGAGCCCCGGAGAGAAACTCCAAAACAATCTGACGTCTTCTTTAGACATTCCAAGCCCCCAAACCGA	p63γ Ct peptide
Reverse p63γ Ct_1	TCGGTTTGGGGGCTTGGAATGTCTAAAGAAGACGTCAGATTGTTTTGGAGTTTCTCTCCGGGGCTCCACAAGCTCATT
Forward p63γ Ct_2	GGGGACAAGTTTGTACAAAAAAGCAGGCTTCCATCTCCTTTCAGCCTGCTTCAGGAATGAGCTTGTGGAGCCCCGGAGAGAA
Reverse p63γ Ct_2	GGGGACCACTTTGTACAAGAAAGCTGGGTCCTATGGGTACACTGATCGGTTTGGGGGCTTGGAATGTCTAAAGAAGAC
Forward p63δ Ct	GGGGACAAGTTTGTACAAAAAAGCAGGCTTCAGATCTGGCAAGTCTGAAAATCCC	p63δ Ct peptide
Reverse p63δ Ct	GGGGACCACTTTGTACAAGAAAGCTGGGTCCTAGGGATTTTCAGACTTGCCAGATCT
In bold and italics; base pars neccesary for the creation of the attB sites at the begining and at the end of the PCR products
