# Supplementary material for: p53 and p63 Proteoforms Derived from Alternative Splicing Possess Differential Seroreactivity in Colorectal Cancer with Distinct Diagnostic Ability from the Canonical Proteins
Source: Cancers (Basel). 2023 Mar 31;15(7):2102. doi: 10.3390/cancers15072102 (PMC10092954; doi:10.3390/cancers15072102)
Supplement: Supplementary file 1 [file cancers-15-02102-s001.zip › Supplementary table S4.xlsx]

## Sheet: Hoja1
Supplementary Table S4. List of antibodies used for WB, luminescence and biosensing assays
Primary antibodies
Target	Source	Clonality	Application			Provider	Reference
			WB	Luminescence	Biosensing
HaloTag	Mouse	Monoclonal	1:1000	1:1000	1:400	Promega	G921A
p53	Mouse	Monoclonal	1:1000	-	-	SCBT	sc-126
p63	Mouse	Monoclonal	1:1000	-	-	SCBT	sc-25268
HRP-labeled secondary antibodies
Name	Source	Clonality	Dilution			Provider	Reference
HRP-anti mouse IgG	Goat	Polyclonal	1:1000			Sigma Aldrich	A4416
HRP-anti Human IgG	Goat	Polyclonal	-	1:3000		Dako	P0214
*SCTB; Santa Cruz Biotechnoloy
