# Supplementary material for: p53 and p63 Proteoforms Derived from Alternative Splicing Possess Differential Seroreactivity in Colorectal Cancer with Distinct Diagnostic Ability from the Canonical Proteins
Source: Cancers (Basel). 2023 Mar 31;15(7):2102. doi: 10.3390/cancers15072102 (PMC10092954; doi:10.3390/cancers15072102)
Supplement: Supplementary file 1 [file cancers-15-02102-s001.zip › Supplementary Table S5.xlsx]

## Sheet: Hoja1
Supplementary Table S5. Specificity, sensitivity, and area under the curve (AUC) obtained from ROC curve analysis for the determination of the diagnostic ability of specific autoantibodies
	Premalignant individuals vs. Controls			CRC patients vs. Controls			Pathology vs. Controls
Proteoform	AUC (%)	Sensitivity (%)	Specificity (%)	AUC (%)	Sensitivity (%)	Specificity (%)	AUC (%)	Sensitivity (%)	Specificity (%)
p53 proteoforms and peptides
p53α	67.1	38.7	91.7	50.5	96.8	12.5	58.8	30.6	87.5
p53β	50.8065	54.17	51.61	48.5887	54.84	52.08	48.8911	14.52	89.58
p53γ	69.5228	54.8387	83.3333	61.2903	64.5161	58.3333	65.4066	62.9032	64.5833
Δ40p53α	61.4247	90.3226	43.75	46.0349	51.6129	50	57.6949	82.2581	43.75
Δ40p53β	69.5228	64.5161	70.8333	67.5403	93.5484	41.6667	68.5316	90.3226	41.6667
Δ40p53γ	68.078	67.7419	72.9167	58.6022	51.6129	72.9167	63.3401	59.6774	72.9167
Δ133p53α	53.7634	35.4839	77.0833	53.6962	54.8387	58.3333	53.7298	33.871	77.0833
Δ133p53β	52.2177	70.9677	43.75	53.3602	74.1935	45.8333	52.789	72.5806	43.75
Δ133p53γ	81.6532	90.3226	77.0833	80.1075	77.4194	75	80.8804	82.2581	77.0833
Δ160p53α	51.4449	87.0968	29.1667	48.5551	64.5161	43.75	50	66.129	43.75
Δ160p53β	55.3091	70.9677	52.0833	51.8817	96.7742	16.6667	53.5954	62.9032	52.0833
Δ160p53γ	69.1532	45.1613	85.4167	71.6398	90.3226	45.8333	70.3965	46.7742	85.4167
p53α Ct	53.0578	32.2581	85.4167	42.6411	3.22581	97.9167	47.8495	22.5806	85.4167
p53γ Ct	58.9046	58.0645	66.6667	46.4718	9.67742	93.75	52.6882	46.7742	64.5833
p53β Ct	48.9247	19.3548	91.6667	44.5901	6.45161	100	46.7574	16.129	91.6667
p53 Nt	54.7043	70.9677	43.75	51.9489	77.4194	35.4167	51.3777	66.129	45.8333
Δ40p53 Nt	53.5954	58.0645	58.3333	57.7285	70.9677	47.9167	55.662	67.7419	47.9167
Δ133p53 Nt	46.6398	64.5161	45.8333	51.0417	83.871	33.3333	52.2009	83.871	33.3333
Δ160p53 Nt	53.3602	90.3226	31.25	55.4099	96.7742	33.3333	54.3851	93.5484	31.25
p63 proteoforms and peptides
TAp63α	78.7298	74.1935	75	74.0927	51.6129	87.5	76.4113	66.129	77.0833
TAp63β	59.0054	77.4194	45.8333	49.8656	58.0645	54.1667	54.5699	75.8065	45.8333
TAp63γ	52.0497	41.9355	70.8333	49.1935	77.4194	29.1667	51.4281	40.3226	66.6667
TAp63δ	79.0995	70.9677	79.1667	73.6559	58.0645	79.1667	76.3777	64.5161	79.1667
ΔNp63α	81.0484	74.1935	79.1667	74.664	80.6452	64.5833	77.8562	80.6452	64.5833
ΔNp63β	47.6478	48.3871	58.3333	53.629	25.8065	87.5	47.0094	54.8387	50
ΔNp63γ	49.2608	58.0645	54.1667	59.0054	77.4194	45.8333	54.8723	67.7419	45.8333
ΔNp63δ	76.8817	90.3226	52.0833	67.7419	41.9355	89.5833	72.3118	69.3548	64.5833
TAp63 Nt	53.8978	58.0645	58.3333	55.914	74.1935	45.8333	54.9059	58.0645	58.3333
ΔNp63 Nt	52.1505	54.8387	54.1667	53.629	48.3871	68.75	50.7392	43.5484	66.6667
p63α Ct	65.793	64.5161	68.75	54.4691	22.5806	91.6667	60.131	46.7742	75
p63β Ct	56.4852	58.0645	60.4167	53.4274	48.3871	72.9167	51.5289	32.2581	79.1667
p63γ Ct	50.336	54.8387	58.3333	51.9489	54.8387	62.5	51.1425	54.8387	58.3333
p63δ Ct	61.8952	67.7419	56.25	52.1841	12.9032	100	57.0397	46.7742	68.75
